# Supplementary material for: From early stress to 12-month development in very preterm infants: Preliminary findings on epigenetic mechanisms and brain growth
Source: PLoS One. 2018 Jan 5;13(1):e0190602. doi: 10.1371/journal.pone.0190602 (PMC5755830; doi:10.1371/journal.pone.0190602)
Supplement: S1 Dataset — (XLSX) [file pone.0190602.s003.xlsx]

## Sheet: plosone
ID	GA	length_of_stay	days_ventilation	ATL-MPR	ATL-MPL	ATL-LPR	ATL-LPL	gmds_age	gmds_personal_social_score	SES	metylation_pre	methylation_post	pain	pain_day
P001	29	65	11	1752.98	1628.26	1947.29	1753.67	12	93	70	1.23	1.3	0.0359003	0.409117
P002	29	51	29	1959.7	2071.33	2475.81	2183.64	13	99	50	0.46	1.02	0.225874	0.629883
P003	29	50	31	1781.92	1709.57	1949.36	1660.64	13	95	50	1.25	1.23	0.0671237	0.454116
P007	32	37	7	2084.42	2497.17	2509.57	2266.33	12	105	50	3.68	0	-0.62348	-0.581961
P019	32	38	0	1950.73	1764	1998.97	1837.04	12	93	50	1.2	0.82	-0.815509	-0.844489
P020	32	38	0	1680.62	1737.82	1547.63	1544.88	12	89	70	1.05	0.68	-0.531267	-0.418513
P021	32	38	0	1686.83	1732.31	1779.85	1642.04			50	1.41	0.17	-0.729996	-0.716336
P023	32	31	0	1218.26	1249.27	1521.44	1533.85	16	91	50	1.7	0.78	-1.03562	-1.52481
P025	30	46	6	2189.84	2542.64	2400.69	2450.99	12	101	60	0.98	0	-0.719864	-0.513532
P026	30	36	7	2167.11	2391.34	2224.64	2332.51	12	97	50	3.28	1.27	-0.631007	-0.620524
P027	25	100	60	1210.86	1552.49	1874.51	2177.52	12	101	80	0.99	1.36	2.94933	2.05725
P032	32	28	2	1662.41	1318.4	1995.13	1785.4	11	91	20	0.98	0	-0.858367	-1.36814
P033	32	28	0	1455.64	1605.96	1809.16	1966.01	11	95	20	0	1.15	-0.821097	-1.29234
P038	31	53	9	1948.19	2031.37	2260.7	2364.08			40	0	0	-0.397887	-0.0498643
P081	31	36	1	2111.58	2087.81	2007.01	2129.4	12	101	60	0	0	-0.613436	-0.592728
P086	28	88	40	1548.33	1437.82	1771.73	1834.11	13	99	70	0	1.33	1.33701	1.24289
P087	31	48	14	1856.1	1943.43	2140.09	2239.91	12	85	50	0	0.57	0.121979	0.522383
P095	26	102	55	1088.47	1257.2	1444.95	1392.07	12	93	30	0	2.32	1.76716	1.3643
P097	32	57	36	1223.34	1229.87	1402.77	1337.41			50	0.49	1.56	0.570735	0.947881
P107	30	43	4	1591.7	1782.42	1790.15	1976.11	10	111	90	0.3	2.2	-0.746728	-0.611286
P112	29	57	37	1840.65	1971.36	1969.58	2131.78	12	97	0	1.17	0.74	0.169094	0.546604
P117	29	80	45	1589.92	1433.66	1788.96	1619.63	12	60	80	0.23	1.04	1.75751	1.62875
P131	31	42	12	1325.53	1642.8	1574.47	1555.46	14	85	50	0.77	1.56	-0.238673	0.0540442
P142	32	30	5	1652.9	1528.73	2235.76	2129.4	12	101	50	0.75	1.42	-0.971018	-1.4656
P143	32	30	3	1562	1965.42	2332	2313.59	12	101	50	0.9	1.28	-0.699051	-0.949328
P144	28	87	30	1314.24	1385.54	2076.52	2017.7	12	101	50	0.45	1.65	0.681346	0.823658
P145	28	87	24	1752.11	1988.58	2024.23	2140.09	12	93	50	0.9	0.71	0.749937	0.868556
